# Supplementary material for: Subterranean Termite Social Alarm and Hygienic Responses to Fungal Pathogens
Source: Insects. 2019 Aug 5;10(8):240. doi: 10.3390/insects10080240 (PMC6723859; doi:10.3390/insects10080240)
Supplement: Supplementary file 1 [file insects-10-00240-s001.zip]

Archive with 1 entries (1 files):
- insects-533231-supplementary.xlsx
