# Supplementary material for: Subterranean Termite Social Alarm and Hygienic Responses to Fungal Pathogens
Source: Insects. 2019 Aug 5;10(8):240. doi: 10.3390/insects10080240 (PMC6723859; doi:10.3390/insects10080240)
Supplement: Supplementary file 1 [file insects-10-00240-s001.zip › insects-533231-supplementary.xlsx]

## Sheet: Sheet3
Behavioral responses and mortality of R. flavipes workers exposed to 9 different strains of Metarhizium
Strain	VA429	HP001	MD002	MA448	MD353	NC6	LB15	LB12	NC11	control	colony
Spcecies	M. brunneum	M. brunneum	M. brunneum	M. brunneum	M. robertsii	M. robertsii	M. robertsii	M. robertsii	M guizhouense
LOMs	290	201	147	143	374	310	244	500	341	104
Allogrooming	14.66	26	2.66	16.33	21.99	32.33	25.67	34.33	27.66	4.67
Aggregation	275	500	196	197	701	1818	873	1126	1213	87
Mortality	33	30	31	39	17	24	28	19	13	1
Hazard ratios	48.9	45.9	46	81.4	20.8	29.9	39.7	24.6	14.4		1.2
HR significance	p < 0.001	p = 0.003	p < 0.001	p < 0.001	p < 0.001	p = 0.001	p < 0.001	p = 0.002	p < 0.001		p = 0.194
LOMs corespond with total from 2 replicates of 12 workers from 2 colonies (N= 4 replicates)
Allogrooming coresponds with total from 2 replicates from 2 colonies (N= 4 replicates), each replicated value coresponds with an average from 3 scores.
Aggregation coresponds with total time in seconds that >8 individuals were in close proximity from 2 replicates from 2 colonies (N= 4 replicates)
Mortality coresponds with total death after 14 days from 2 replicates from 2 colonies (N= 4 replicates)
Hazard ratios of death (HR) relative to treaments with no conidia
The HR significance tests the hazard ratio of death relative to controls wile controlling for colony effects.
Further details in main text
Strain VA429 was isolated from a soil sample from Huntly, Virginia.
Strain HP001 was isolated from an infected cadaver of an Archotermopsis wroughtoni pseudergate from Himachal Pradesh, India.
Strain MD002 was isolated from a soil sample from Baltimore County, Maryland.
Strain MA448 was isolated from a soil sample from Middlesex Fells, Massachusetts.
Strain MD353 was isolated from a soil sample from Baltimore County, Maryland.
Strain NC6 was isolated from a soil sample from Raleigh, North Carolina.
Strain LB16 was isolated from a soil sample from Lake Bryan, Texas.
Strain LB12 was isolated from a soil sample from Lake Bryan, Texas.
Strain NC11 was isolated from a soil sample from Raleigh, North Carolina.
